# Supplementary material for: Reconfigurable origami-inspired multistable metamorphous structures
Source: Sci Adv. 2024 May 29;10(22):eadk8662. doi: 10.1126/sciadv.adk8662 (PMC11135397; doi:10.1126/sciadv.adk8662)
Supplement: Supplementary file 2 — Movies S1 to S6 [file sciadv.adk8662_movies_s1_to_s6.zip]

Archive with 6 entries (6 files):
- adk8662_Movie_S1.mp4
- adk8662_Movie_S2.mp4
- adk8662_Movie_S3.mp4
- adk8662_Movie_S4.mp4
- adk8662_Movie_S5.mp4
- adk8662_Movie_S6.mp4
